# Supplementary material for: Metabolomics Reveal the Regulatory Effect of Polysaccharides from Fermented Barley Bran Extract on Lipid Accumulation in HepG2 Cells
Source: Metabolites. 2023 Feb 3;13(2):223. doi: 10.3390/metabo13020223 (PMC9962758; doi:10.3390/metabo13020223)
Supplement: Supplementary file 1 [file metabolites-13-00223-s001.zip]

Archive with 1 entries (1 files):
- metabolites-2178345-supplementary.pdf
